# Supplementary material for: Variablity of Mechanical or Tissue Valve Implantation in Patients Undergoing Surgical Aortic Valve Replacement in Spain: National Retrospective Analysis from 2007 to 2018
Source: J Clin Med. 2021 Jul 21;10(15):3209. doi: 10.3390/jcm10153209 (PMC8347167; doi:10.3390/jcm10153209)
Supplement: Supplementary file 1 [file jcm-10-03209-s001.zip]

Archive with 1 entries (1 files):
- jcm-1278478-supplementary.pdf
